# Supplementary material for: GNPNAT1 Serves as a Prognostic Biomarker Correlated with Immune Infiltration and Promotes Cancer Cell Metastasis through Stabilization of Snai2 in Lung Adenocarcinoma
Source: Biomedicines. 2024 Jul 4;12(7):1477. doi: 10.3390/biomedicines12071477 (PMC11274686; doi:10.3390/biomedicines12071477)
Supplement: Supplementary file 1 [file biomedicines-12-01477-s001.zip]

Archive with 1 entries (1 files):
- biomedicines-2976103-supplementary.pdf
